# Supplementary material for: Anti-Ischemic Effects of PIK3IP1 Are Mediated through Its Interactions with the ETA-PI3Kγ-AKT Axis
Source: Cells. 2022 Jul 11;11(14):2162. doi: 10.3390/cells11142162 (PMC9322903; doi:10.3390/cells11142162)
Supplement: Supplementary file 1 [file cells-11-02162-s001.zip]

Archive with 1 entries (1 files):
- cells-1780958-supplementary.pdf
